# Supplementary material for: Effects of Yucca schidigera Extract Inclusion in Holstein Calves’ Diets on Performance, Metabolism, and Rumen Volatile Fatty Acid Profile
Source: Animals (Basel). 2025 Feb 15;15(4):566. doi: 10.3390/ani15040566 (PMC11851949; doi:10.3390/ani15040566)
Supplement: Supplementary file 1 [file animals-15-00566-s001.zip]

Archive with 1 entries (1 files):
- animals-3459179-supplementary.pdf
